# Supplementary material for: Exploring the Relationship Between CAIDE Dementia Risk and EEG Signal Activity in a Healthy Population
Source: Brain Sci. 2024 Nov 4;14(11):1120. doi: 10.3390/brainsci14111120 (PMC11592169; doi:10.3390/brainsci14111120)
Supplement: Supplementary file 1 [file brainsci-14-01120-s001.zip]

Archive with 1 entries (1 files):
- brainsci-3278047-supplementary.pdf
